# Supplementary material for: Preoperative Factors Associated with Target Lesion Revascularization following Endovascular Therapy of the Superficial Femoral Artery
Source: J Clin Med. 2022 Aug 8;11(15):4606. doi: 10.3390/jcm11154606 (PMC9369774; doi:10.3390/jcm11154606)
Supplement: Supplementary file 1 [file jcm-11-04606-s001.zip]

Archive with 1 entries (1 files):
- jcm-1779663-supplementary.pdf
